# Supplementary material for: Morpho-Physiological and Biochemical Responses of Hydroponically Grown Basil Cultivars to Salt Stress
Source: Antioxidants (Basel). 2022 Nov 8;11(11):2207. doi: 10.3390/antiox11112207 (PMC9686911; doi:10.3390/antiox11112207)
Supplement: Supplementary file 1 [file antioxidants-11-02207-s001.zip]

Archive with 1 entries (1 files):
- antioxidants-1988751-supplementary.pdf
